# Supplementary material for: Chromosome X Open Reading Frame 38 (CXorf38) Is a Tumor Suppressor and Potential Prognostic Biomarker in Lung Adenocarcinoma: The First Characterization
Source: Proteomes. 2025 Jun 3;13(2):22. doi: 10.3390/proteomes13020022 (PMC12196990; doi:10.3390/proteomes13020022)
Supplement: Supplementary file 1 [file proteomes-13-00022-s001.zip]

Archive with 7 entries (6 files):
- proteomes-3548301-supplementary/
- proteomes-3548301-supplementary/Figure S1.tif
- proteomes-3548301-supplementary/Figure S2.tif
- proteomes-3548301-supplementary/Figure S3.tif
- proteomes-3548301-supplementary/Table S1.xlsx
- proteomes-3548301-supplementary/Table S2.xlsx
- proteomes-3548301-supplementary/Table S3.xlsx
