# Supplementary material for: Chromosome X Open Reading Frame 38 (CXorf38) Is a Tumor Suppressor and Potential Prognostic Biomarker in Lung Adenocarcinoma: The First Characterization
Source: Proteomes. 2025 Jun 3;13(2):22. doi: 10.3390/proteomes13020022 (PMC12196990; doi:10.3390/proteomes13020022)
Supplement: Supplementary file 1 [file proteomes-13-00022-s001.zip › proteomes-3548301-supplementary/Table S1.xlsx]

## Sheet: GO_BP
ID	Description	GeneRatio	BgRatio	pvalue	p.adjust	qvalue	geneID	Count
GO:0001819	positive regulation of cytokine production	37/460	486/18903	9.53701e-10	3.8644e-06	3.42027e-06	1386/10159/11119/834/841/10666/29126/941/8832/1536/1654/163486/3113/3133/3428/64135/3572/3717/6885/4282/4332/58484/5027/5294/5724/26191/5788/5795/388325/7096/7098/7099/10333/51284/51311/113277/51157	37
GO:0002221	pattern recognition receptor signaling pathway	21/460	187/18903	6.17148e-09	1.25034e-05	1.10664e-05	330/834/1540/1654/55601/2874/64135/83737/6885/4795/58484/118788/26191/6197/388325/7096/7098/7099/10333/51284/51311	21
GO:0000209	protein polyubiquitination	23/460	246/18903	3.89566e-08	5.26174e-05	4.65702e-05	997/1654/11337/2874/10075/26145/83737/4012/55016/26191/54542/54778/165918/57674/81858/257218/6872/9830/10346/53840/54765/7323/80829	23
GO:0032731	positive regulation of interleukin-1 beta production	11/460	63/18903	3.09677e-07	0.000254258	0.000225037	834/841/3428/3717/4332/58484/5027/7099/10333/51311/113277	11
GO:0002224	toll-like receptor signaling pathway	15/460	123/18903	3.13744e-07	0.000254258	0.000225037	330/1654/2874/6885/4795/118788/26191/6197/388325/7096/7098/7099/10333/51284/51311	15
GO:0038061	NIK/NF-kappaB signaling	16/460	142/18903	3.81269e-07	0.000257483	0.000227892	330/1540/1654/1956/3987/6885/26191/54542/5966/7098/7099/10333/51284/8797/54765/80829	16
GO:0046651	lymphocyte proliferation	24/460	305/18903	4.99732e-07	0.000282507	0.000250039	11119/29126/51293/941/1794/3109/3113/3133/3559/3572/3575/83737/3717/4282/4332/3071/4773/5027/5294/26191/5788/54542/7099/10673	24
GO:0050671	positive regulation of lymphocyte proliferation	16/460	146/18903	5.57763e-07	0.000282507	0.000250039	29126/51293/941/3109/3113/3133/3559/3572/3717/4282/3071/4773/26191/5788/7099/10673	16
GO:0032946	positive regulation of mononuclear cell proliferation	16/460	149/18903	7.35418e-07	0.00030479	0.000269761	29126/51293/941/3109/3113/3133/3559/3572/3717/4282/3071/4773/26191/5788/7099/10673	16
GO:0032943	mononuclear cell proliferation	24/460	312/18903	7.52196e-07	0.00030479	0.000269761	11119/29126/51293/941/1794/3109/3113/3133/3559/3572/3575/83737/3717/4282/4332/3071/4773/5027/5294/26191/5788/54542/7099/10673	24
GO:0032760	positive regulation of tumor necrosis factor production	13/460	105/18903	1.6172e-06	0.000557997	0.000493868	8832/1536/3133/64135/3717/4282/5724/5788/5795/7096/7098/7099/113277	13
GO:0032732	positive regulation of interleukin-1 production	11/460	74/18903	1.65251e-06	0.000557997	0.000493868	834/841/3428/3717/4332/58484/5027/7099/10333/51311/113277	11
GO:1903557	positive regulation of tumor necrosis factor superfamily cytokine production	13/460	109/18903	2.47973e-06	0.000772912	0.000684084	8832/1536/3133/64135/3717/4282/5724/5788/5795/7096/7098/7099/113277	13
GO:0070665	positive regulation of leukocyte proliferation	16/460	167/18903	3.35428e-06	0.000970824	0.00085925	29126/51293/941/3109/3113/3133/3559/3572/3717/4282/3071/4773/26191/5788/7099/10673	16
GO:0043123	positive regulation of I-kappaB kinase/NF-kappaB signaling	17/460	189/18903	3.95184e-06	0.00106752	0.000944836	330/834/843/841/8837/6885/5966/81858/257397/7098/7099/10333/113277/8743/9830/10346/53840	17
GO:0042098	T cell proliferation	18/460	212/18903	4.67403e-06	0.0011837	0.00104766	11119/29126/941/1794/3109/3113/3133/3559/3572/83737/3717/3071/5027/5294/26191/5788/54542/10673	18
GO:0070661	leukocyte proliferation	24/460	348/18903	5.07658e-06	0.00121002	0.00107095	11119/29126/51293/941/1794/3109/3113/3133/3559/3572/3575/83737/3717/4282/4332/3071/4773/5027/5294/26191/5788/54542/7099/10673	24
GO:0034154	toll-like receptor 7 signaling pathway	5/460	12/18903	5.74254e-06	0.00128797	0.00113995	1654/118788/26191/388325/51284	5
GO:0002260	lymphocyte homeostasis	10/460	69/18903	6.21675e-06	0.00128797	0.00113995	55619/355/84636/3559/3575/4282/3071/5027/54542/10673	10
GO:0002699	positive regulation of immune effector process	20/460	261/18903	6.66249e-06	0.00128797	0.00113995	10666/941/8832/55601/163486/3109/3133/3684/6885/4282/5027/5724/26191/5788/5795/55183/388325/7098/7099/51284	20
GO:0051403	stress-activated MAPK cascade	19/460	239/18903	6.67509e-06	0.00128797	0.00113995	9459/1386/1540/1956/355/2874/10114/83737/5604/5605/6885/4790/26191/388325/57551/51347/7098/7099/51284	19
GO:0009615	response to virus	26/460	409/18903	8.93569e-06	0.00164579	0.00145665	27350/1386/330/834/1654/55601/54512/10875/3428/64135/3455/83737/3716/3717/1130/4790/26191/5788/25939/256987/7098/51284/51311/10346/53840/54765	26
GO:0031098	stress-activated protein kinase signaling cascade	19/460	246/18903	1.00958e-05	0.0016882	0.00149418	9459/1386/1540/1956/355/2874/10114/83737/5604/5605/6885/4790/26191/388325/57551/51347/7098/7099/51284	19
GO:0042102	positive regulation of T cell proliferation	12/460	106/18903	1.0388e-05	0.0016882	0.00149418	29126/941/3109/3113/3133/3559/3572/3717/3071/26191/5788/10673	12
GO:0071260	cellular response to mechanical stimulus	10/460	73/18903	1.04159e-05	0.0016882	0.00149418	834/841/355/10746/4790/7098/7099/51284/51311/8797	10
GO:0045348	positive regulation of MHC class II biosynthetic process	5/460	14/18903	1.39416e-05	0.00212961	0.00188486	4261/3717/8625/7099/113277	5
GO:0032727	positive regulation of interferon-alpha production	6/460	23/18903	1.4271e-05	0.00212961	0.00188486	1654/64135/7098/7099/51284/51311	6
GO:0046633	alpha-beta T cell proliferation	8/460	47/18903	1.58147e-05	0.00212961	0.00188486	29126/1794/3133/3559/83737/3717/26191/5788	8
GO:0046677	response to antibiotic	8/460	47/18903	1.58147e-05	0.00212961	0.00188486	10097/538/841/1233/4261/2021/3716/3717	8
GO:0071706	tumor necrosis factor superfamily cytokine production	16/460	189/18903	1.62927e-05	0.00212961	0.00188486	29126/8832/1536/3133/64135/3717/4282/4795/5724/26191/5788/5795/7096/7098/7099/113277	16
GO:1903555	regulation of tumor necrosis factor superfamily cytokine production	16/460	189/18903	1.62927e-05	0.00212961	0.00188486	29126/8832/1536/3133/64135/3717/4282/4795/5724/26191/5788/5795/7096/7098/7099/113277	16
GO:0051607	defense response to virus	21/460	304/18903	1.92225e-05	0.00238706	0.00211272	27350/330/834/55601/54512/10875/3428/64135/3455/83737/1130/26191/5788/25939/256987/7098/51284/51311/10346/53840/54765	21
GO:0140546	defense response to symbiont	21/460	305/18903	2.01875e-05	0.00238706	0.00211272	27350/330/834/55601/54512/10875/3428/64135/3455/83737/1130/26191/5788/25939/256987/7098/51284/51311/10346/53840/54765	21
GO:0007254	JNK cascade	15/460	172/18903	2.10152e-05	0.00238706	0.00211272	9459/1386/1540/1956/2874/10114/83737/6885/4790/26191/57551/51347/7098/7099/51284	15
GO:0002697	regulation of immune effector process	24/460	379/18903	2.10213e-05	0.00238706	0.00211272	10666/941/8832/55601/163486/10875/3109/3133/3575/3684/6885/4282/3071/5027/5724/26191/5788/5795/54542/55183/388325/7098/7099/51284	24
GO:0002720	positive regulation of cytokine production involved in immune response	10/460	79/18903	2.12078e-05	0.00238706	0.00211272	10666/163486/3133/6885/4282/5027/388325/7098/7099/51284	10
GO:0002702	positive regulation of production of molecular mediator of immune response	13/460	133/18903	2.23266e-05	0.00244507	0.00216406	10666/163486/3133/6885/4282/5027/26191/5788/55183/388325/7098/7099/51284	13
GO:0070423	nucleotide-binding oligomerization domain containing signaling pathway	6/460	25/18903	2.40236e-05	0.0025093	0.00222092	330/1540/83737/6885/26191/7099	6
GO:0050670	regulation of lymphocyte proliferation	18/460	239/18903	2.41517e-05	0.0025093	0.00222092	29126/51293/941/3109/3113/3133/3559/3572/83737/3717/4282/4332/3071/4773/26191/5788/7099/10673	18
GO:0032635	interleukin-6 production	15/460	176/18903	2.75584e-05	0.00270601	0.00239501	131450/8832/64135/3071/5027/5724/26191/388325/7096/7098/7099/10333/51284/51311/113277	15
GO:0032675	regulation of interleukin-6 production	15/460	176/18903	2.75584e-05	0.00270601	0.00239501	131450/8832/64135/3071/5027/5724/26191/388325/7096/7098/7099/10333/51284/51311/113277	15
GO:0007249	I-kappaB kinase/NF-kappaB signaling	20/460	288/18903	2.80484e-05	0.00270601	0.00239501	330/834/843/841/8837/6885/4795/5966/81858/257397/7098/7099/10333/51284/51311/113277/8743/9830/10346/53840	20
GO:0032755	positive regulation of interleukin-6 production	11/460	99/18903	2.88854e-05	0.00272195	0.00240912	64135/5027/5724/388325/7096/7098/7099/10333/51284/51311/113277	11
GO:0032944	regulation of mononuclear cell proliferation	18/460	243/18903	3.01192e-05	0.00275469	0.0024381	29126/51293/941/3109/3113/3133/3559/3572/83737/3717/4282/4332/3071/4773/26191/5788/7099/10673	18
GO:0035872	nucleotide-binding domain, leucine rich repeat containing receptor signaling pathway	6/460	26/18903	3.05925e-05	0.00275469	0.0024381	330/1540/83737/6885/26191/7099	6
GO:0071900	regulation of protein serine/threonine kinase activity	24/460	395/18903	4.08619e-05	0.0035593	0.00315024	10983/904/1654/1956/2081/10114/8826/8850/9113/5604/5605/6885/4282/5027/5294/5576/26191/5788/5795/94056/57551/51347/7099/10333	24
GO:0016032	viral process	25/460	421/18903	4.12851e-05	0.0035593	0.00315024	27350/682/904/941/1105/4261/1654/1956/3312/3428/64135/83737/3685/4124/4249/4360/93343/55196/5978/440400/79581/9830/10346/53840/253832	25
GO:0032640	tumor necrosis factor production	15/460	184/18903	4.62309e-05	0.00382301	0.00338364	8832/1536/3133/64135/3717/4282/4795/5724/26191/5788/5795/7096/7098/7099/113277	15
GO:0032680	regulation of tumor necrosis factor production	15/460	184/18903	4.62309e-05	0.00382301	0.00338364	8832/1536/3133/64135/3717/4282/4795/5724/26191/5788/5795/7096/7098/7099/113277	15
GO:0071902	positive regulation of protein serine/threonine kinase activity	17/460	229/18903	4.84872e-05	0.00390434	0.00345562	904/1654/1956/2081/8826/5604/5605/6885/4282/5027/5294/5788/94056/57551/51347/7099/10333	17
GO:0032479	regulation of type I interferon production	11/460	105/18903	5.0105e-05	0.00390434	0.00345562	1540/1654/64135/83737/5422/26191/5966/7098/7099/51284/51311	11
GO:0032606	type I interferon production	11/460	105/18903	5.0105e-05	0.00390434	0.00345562	1540/1654/64135/83737/5422/26191/5966/7098/7099/51284/51311	11
GO:0007250	activation of NF-kappaB-inducing kinase activity	5/460	18/18903	5.50458e-05	0.00420841	0.00372475	6885/7098/10333/8797/80829	5
GO:0071496	cellular response to external stimulus	21/460	328/18903	5.84624e-05	0.00429311	0.00379972	1386/632/834/841/355/96459/11337/3312/3428/3676/11133/10746/4790/5027/5788/64121/7098/7099/51284/51311/8797	21
GO:0032607	interferon-alpha production	6/460	29/18903	5.93323e-05	0.00429311	0.00379972	1654/64135/7098/7099/51284/51311	6
GO:0032647	regulation of interferon-alpha production	6/460	29/18903	5.93323e-05	0.00429311	0.00379972	1654/64135/7098/7099/51284/51311	6
GO:0043029	T cell homeostasis	7/460	42/18903	6.23204e-05	0.00443021	0.00392106	355/84636/3559/3575/3071/5027/54542	7
GO:0044403	biological process involved in symbiotic interaction	20/460	307/18903	6.87491e-05	0.00480296	0.00425097	682/904/941/1105/4261/8411/1956/3312/83737/3685/3717/4360/9367/5978/440400/79581/9830/10346/53840/253832	20
GO:0042116	macrophage activation	11/460	109/18903	7.07383e-05	0.00485817	0.00429983	8832/3684/3717/4282/5788/56670/7096/7098/7099/10333/113277	11
GO:0045346	regulation of MHC class II biosynthetic process	5/460	19/18903	7.3217e-05	0.00493755	0.00437009	4261/3717/8625/7099/113277	5
GO:0002274	myeloid leukocyte activation	17/460	237/18903	7.43314e-05	0.00493755	0.00437009	102/10666/8832/1794/3684/3717/4282/4853/5294/5724/5788/56670/7096/7098/7099/10333/113277	17
GO:0071216	cellular response to biotic stimulus	18/460	261/18903	7.64471e-05	0.00499619	0.00442199	19/834/29126/941/3717/4282/4360/4790/4795/4853/8106/5724/26191/388325/8243/7096/7099/10333	18
GO:0032611	interleukin-1 beta production	11/460	111/18903	8.3533e-05	0.00528868	0.00468087	834/841/3428/3717/4332/58484/5027/7099/10333/51311/113277	11
GO:0032651	regulation of interleukin-1 beta production	11/460	111/18903	8.3533e-05	0.00528868	0.00468087	834/841/3428/3717/4332/58484/5027/7099/10333/51311/113277	11
GO:0046640	regulation of alpha-beta T cell proliferation	7/460	44/18903	8.48873e-05	0.00529174	0.00468358	29126/3133/3559/83737/3717/26191/5788	7
GO:0045342	MHC class II biosynthetic process	5/460	20/18903	9.56793e-05	0.0058659	0.00519175	4261/3717/8625/7099/113277	5
GO:0002753	cytoplasmic pattern recognition receptor signaling pathway	8/460	60/18903	9.76168e-05	0.0058659	0.00519175	330/1540/55601/64135/83737/6885/26191/7099	8
GO:0030890	positive regulation of B cell proliferation	7/460	45/18903	9.84405e-05	0.0058659	0.00519175	51293/4282/3071/4773/5788/7099/10673	7
GO:0032729	positive regulation of interferon-gamma production	9/460	77/18903	0.000103082	0.00605348	0.00535777	11119/10666/3113/3717/26191/7098/7099/51284/51311	9
GO:0002819	regulation of adaptive immune response	15/460	198/18903	0.000106373	0.00615745	0.0054498	10666/29126/941/163486/3133/3572/3575/3717/6885/3071/5027/5788/54542/55183/10673	15
GO:0002366	leukocyte activation involved in immune response	19/460	293/18903	0.000110346	0.00629748	0.00557373	538/941/8832/55619/1794/10875/3109/3684/3936/3071/4853/5294/5724/5788/54542/55183/165918/56670/7099	19
GO:0070663	regulation of leukocyte proliferation	18/460	269/18903	0.000112222	0.00631563	0.00558979	29126/51293/941/3109/3113/3133/3559/3572/83737/3717/4282/4332/3071/4773/26191/5788/7099/10673	18
GO:0002696	positive regulation of leukocyte activation	25/460	450/18903	0.000119556	0.00663615	0.00587348	10666/29126/51293/941/3109/3111/3113/3118/3133/3559/3572/3575/3684/3717/4282/3071/4773/5724/26191/5788/55183/6666/7099/10333/10673	25
GO:0098586	cellular response to virus	11/460	116/18903	0.000124471	0.00681564	0.00603234	1386/330/1654/55601/64135/3455/3716/3717/4790/7098/51284	11
GO:0001782	B cell homeostasis	6/460	33/18903	0.000127401	0.00688305	0.006092	55619/3575/4282/3071/54542/10673	6
GO:0002263	cell activation involved in immune response	19/460	297/18903	0.000131689	0.00702108	0.00621417	538/941/8832/55619/1794/10875/3109/3684/3936/3071/4853/5294/5724/5788/54542/55183/165918/56670/7099	19
GO:0002460	adaptive immune response based on somatic recombination of immune receptors built from immunoglobulin superfamily domains	22/460	375/18903	0.000140831	0.00741099	0.00655927	10384/10666/29126/941/163486/3109/3111/3113/3118/3133/3575/3717/6885/3071/5027/5788/54542/55183/165918/7099/51311/10673	22
GO:1903039	positive regulation of leukocyte cell-cell adhesion	18/460	275/18903	0.000148004	0.00768864	0.00680501	29126/941/3109/3111/3113/3118/3133/3559/3572/3575/3676/3717/3071/5724/26191/5788/6666/10673	18
GO:0002822	regulation of adaptive immune response based on somatic recombination of immune receptors built from immunoglobulin superfamily domains	14/460	182/18903	0.000152718	0.00783308	0.00693284	10666/29126/941/163486/3133/3575/3717/6885/3071/5027/5788/54542/55183/10673	14
GO:0048002	antigen processing and presentation of peptide antigen	8/460	64/18903	0.000155138	0.00785775	0.00695468	51752/3109/3111/3113/3118/3133/4012/55016	8
GO:0001776	leukocyte homeostasis	10/460	100/18903	0.000161873	0.00809767	0.00716702	55619/355/84636/3559/3575/4282/3071/5027/54542/10673	10
GO:0002821	positive regulation of adaptive immune response	11/460	120/18903	0.000168509	0.00832679	0.00736982	10666/29126/163486/3133/3572/3717/6885/5027/5788/55183/10673	11
GO:0043122	regulation of I-kappaB kinase/NF-kappaB signaling	17/460	255/18903	0.000180599	0.00881671	0.00780343	330/834/843/841/8837/6885/5966/81858/257397/7098/7099/10333/113277/8743/9830/10346/53840	17
GO:0071219	cellular response to molecule of bacterial origin	16/460	234/18903	0.000208494	0.00999202	0.00884367	19/834/29126/941/3717/4282/4360/4790/4795/8106/5724/26191/388325/7096/7099/10333	16
GO:0050867	positive regulation of cell activation	25/460	467/18903	0.000211728	0.00999202	0.00884367	10666/29126/51293/941/3109/3111/3113/3118/3133/3559/3572/3575/3684/3717/4282/3071/4773/5724/26191/5788/55183/6666/7099/10333/10673	25
GO:0030888	regulation of B cell proliferation	8/460	67/18903	0.000214537	0.00999202	0.00884367	51293/4282/4332/3071/4773/5788/7099/10673	8
GO:1901224	positive regulation of NIK/NF-kappaB signaling	8/460	67/18903	0.000214537	0.00999202	0.00884367	1654/1956/3987/54542/7098/7099/51284/54765	8
GO:0002831	regulation of response to biotic stimulus	21/460	361/18903	0.000222754	0.0102568	0.00907804	330/841/10666/29126/55601/51752/10875/3133/3428/83737/6885/4282/4332/4795/58484/26191/25939/388325/7099/51311/54765	21
GO:0002755	MyD88-dependent toll-like receptor signaling pathway	5/460	24/18903	0.00024206	0.0110205	0.00975398	6885/7096/7099/10333/51311	5
GO:0045860	positive regulation of protein kinase activity	23/460	420/18903	0.000272625	0.0122742	0.0108636	904/1654/1956/2081/8826/3717/5604/5605/6885/4282/55233/3071/5027/5294/5788/94056/57551/51347/7098/7099/10333/8797/80829	23
GO:0062207	regulation of pattern recognition receptor signaling pathway	10/460	107/18903	0.000282578	0.0125825	0.0111364	330/1654/55601/2874/4795/26191/7096/7098/7099/10333	10
GO:0006354	DNA-templated transcription elongation	16/460	241/18903	0.000290743	0.0128053	0.0113336	55729/256643/904/2874/84717/8850/9282/55090/7936/4863/8554/170394/165918/51548/115950/7789	16
GO:0032872	regulation of stress-activated MAPK cascade	14/460	195/18903	0.000312277	0.0135787	0.0120182	1540/1956/355/2874/10114/83737/5604/5605/26191/388325/57551/51347/7098/7099	14
GO:0019058	viral life cycle	19/460	319/18903	0.000327126	0.0135787	0.0120182	27350/682/941/4261/1654/1956/3312/3428/64135/83737/3685/4360/93343/55196/440400/79581/9830/10346/53840	19
GO:0033209	tumor necrosis factor-mediated signaling pathway	10/460	109/18903	0.000328421	0.0135787	0.0120182	330/834/841/1540/355/2874/3717/3987/81858/10673	10
GO:0046718	viral entry into host cell	12/460	151/18903	0.000330796	0.0135787	0.0120182	682/941/4261/1956/83737/3685/4360/440400/79581/9830/10346/53840	12
GO:0009595	detection of biotic stimulus	6/460	39/18903	0.000331761	0.0135787	0.0120182	1386/58484/5795/7096/7099/10333	6
GO:0032728	positive regulation of interferon-beta production	6/460	39/18903	0.000331761	0.0135787	0.0120182	1654/64135/7098/7099/51284/51311	6
GO:0046329	negative regulation of JNK cascade	6/460	39/18903	0.000331761	0.0135787	0.0120182	1540/2874/10114/83737/26191/51347	6
GO:0032612	interleukin-1 production	11/460	130/18903	0.000339699	0.0136283	0.0120621	834/841/3428/3717/4332/58484/5027/7099/10333/51311/113277	11
GO:0032652	regulation of interleukin-1 production	11/460	130/18903	0.000339699	0.0136283	0.0120621	834/841/3428/3717/4332/58484/5027/7099/10333/51311/113277	11
GO:0046631	alpha-beta T cell activation	13/460	174/18903	0.000345968	0.0137437	0.0121642	1386/538/29126/941/1794/3133/3559/83737/3717/3071/26191/5788/54542	13
GO:0045785	positive regulation of cell adhesion	25/460	484/18903	0.000362156	0.0140484	0.0124338	29126/941/342184/3109/3111/3113/3118/3133/3559/3572/3575/3676/3685/3716/3717/3987/3071/64805/59339/5724/26191/5788/5795/6666/10673	25
GO:0032543	mitochondrial translation	11/460	131/18903	0.000362894	0.0140484	0.0124338	90480/84769/51069/128308/55168/54460/64949/4701/285367/7284/84300	11
GO:0070302	regulation of stress-activated protein kinase signaling cascade	14/460	198/18903	0.000364745	0.0140484	0.0124338	1540/1956/355/2874/10114/83737/5604/5605/26191/388325/57551/51347/7098/7099	14
GO:0022409	positive regulation of cell-cell adhesion	19/460	322/18903	0.000367505	0.0140484	0.0124338	29126/941/3109/3111/3113/3118/3133/3559/3572/3575/3676/3716/3717/3071/5724/26191/5788/6666/10673	19
GO:1901222	regulation of NIK/NF-kappaB signaling	10/460	111/18903	0.000380309	0.0143464	0.0126976	1540/1654/1956/3987/26191/54542/7098/7099/51284/54765	10
GO:0002478	antigen processing and presentation of exogenous peptide antigen	6/460	40/18903	0.000382382	0.0143464	0.0126976	3109/3111/3113/3118/3133/4012	6
GO:1903037	regulation of leukocyte cell-cell adhesion	21/460	377/18903	0.00039774	0.0147857	0.0130864	29126/941/10875/3109/3111/3113/3118/3133/3559/3572/3575/83737/3676/3717/3071/5724/26191/5788/54542/6666/10673	21
GO:0007265	Ras protein signal transduction	20/460	353/18903	0.000438017	0.0159637	0.014129	19/50650/56990/23191/10260/55667/9908/11337/10672/84636/4853/5294/9367/29098/51735/5921/5922/153020/8625/8859	20
GO:0032608	interferon-beta production	7/460	57/18903	0.000446311	0.0159637	0.014129	1654/64135/5966/7098/7099/51284/51311	7
GO:0032648	regulation of interferon-beta production	7/460	57/18903	0.000446311	0.0159637	0.014129	1654/64135/5966/7098/7099/51284/51311	7
GO:0070534	protein K63-linked ubiquitination	7/460	57/18903	0.000446311	0.0159637	0.014129	1654/2874/83737/26191/165918/57674/80829	7
GO:0002443	leukocyte mediated immunity	24/460	463/18903	0.000449126	0.0159637	0.014129	10384/10666/8832/163486/3109/3111/3113/3118/3133/3575/3684/1130/6885/3071/5027/5294/5724/5788/55183/165918/388325/7098/7099/51311	24
GO:0050870	positive regulation of T cell activation	16/460	251/18903	0.000456177	0.0160733	0.014226	29126/941/3109/3111/3113/3118/3133/3559/3572/3575/3717/3071/26191/5788/6666/10673	16
GO:0032103	positive regulation of response to external stimulus	24/460	464/18903	0.000463156	0.0161785	0.0143192	102/834/1233/10666/55601/3133/3428/3572/3717/6885/4282/4332/158747/3071/58484/64805/5294/388325/56670/7098/7099/51284/51311/51157	24
GO:0002824	positive regulation of adaptive immune response based on somatic recombination of immune receptors built from immunoglobulin superfamily domains	10/460	114/18903	0.000470814	0.0163055	0.0144315	10666/29126/163486/3133/3717/6885/5027/5788/55183/10673	10
GO:0002399	MHC class II protein complex assembly	4/460	16/18903	0.000499233	0.016862	0.0149241	3109/3111/3113/3118	4
GO:0002503	peptide antigen assembly with MHC class II protein complex	4/460	16/18903	0.000499233	0.016862	0.0149241	3109/3111/3113/3118	4
GO:0044409	entry into host	12/460	158/18903	0.000499367	0.016862	0.0149241	682/941/4261/1956/83737/3685/4360/440400/79581/9830/10346/53840	12
GO:0046634	regulation of alpha-beta T cell activation	10/460	115/18903	0.000504688	0.0169008	0.0149584	29126/941/3133/3559/83737/3717/3071/26191/5788/54542	10
GO:0019221	cytokine-mediated signaling pathway	25/460	496/18903	0.000518746	0.0170891	0.0151251	330/834/841/1233/1237/9034/1460/1540/355/2874/3455/3559/3572/3575/3716/3717/3987/6885/5788/5795/25939/81858/10673/54765/7357	25
GO:0033674	positive regulation of kinase activity	25/460	496/18903	0.000518746	0.0170891	0.0151251	904/1654/1956/2081/8826/3717/5604/5605/6885/4282/55233/3071/5027/64805/5294/5788/10111/94056/57551/51347/7098/7099/10333/8797/80829	25
GO:0042129	regulation of T cell proliferation	13/460	182/18903	0.000531955	0.0173829	0.0153851	29126/941/3109/3113/3133/3559/3572/83737/3717/3071/26191/5788/10673	13
GO:0002440	production of molecular mediator of immune response	19/460	333/18903	0.000554973	0.01799	0.0159225	10666/163486/3109/3111/3113/3118/3133/6885/4282/5027/26191/5788/55183/165918/25939/388325/7098/7099/51284	19
GO:0034121	regulation of toll-like receptor signaling pathway	8/460	77/18903	0.000560261	0.0180173	0.0159466	330/1654/2874/4795/26191/7096/7098/10333	8
GO:0043406	positive regulation of MAP kinase activity	10/460	117/18903	0.000578512	0.0184577	0.0163364	1956/2081/6885/4282/5027/5294/5788/51347/7099/10333	10
GO:0071214	cellular response to abiotic stimulus	19/460	335/18903	0.000596741	0.018732	0.0165792	834/841/1654/355/3428/10746/4790/51426/5724/5978/84236/375757/6872/7098/7099/51284/51311/54929/8797	19
GO:0104004	cellular response to environmental stimulus	19/460	335/18903	0.000596741	0.018732	0.0165792	834/841/1654/355/3428/10746/4790/51426/5724/5978/84236/375757/6872/7098/7099/51284/51311/54929/8797	19
GO:0050852	T cell receptor signaling pathway	11/460	139/18903	0.000600977	0.018732	0.0165792	11119/10384/10666/163486/1997/2533/6885/26191/5788/5795/54542	11
GO:0002718	regulation of cytokine production involved in immune response	10/460	118/18903	0.000618645	0.0191355	0.0169363	10666/163486/3133/6885/4282/5027/388325/7098/7099/51284	10
GO:0006643	membrane lipid metabolic process	14/460	209/18903	0.000626543	0.019233	0.0170226	55331/253782/10087/8818/8733/201562/5027/10400/142891/256987/166929/9524/7357/7368	14
GO:0043405	regulation of MAP kinase activity	13/460	186/18903	0.000652945	0.0196954	0.0174319	1956/2081/10114/6885/4282/5027/5294/26191/5788/5795/51347/7099/10333	13
GO:0006665	sphingolipid metabolic process	12/460	163/18903	0.000659821	0.0196954	0.0174319	55331/253782/10087/201562/5027/10400/142891/256987/166929/9524/7357/7368	12
GO:0032609	interferon-gamma production	10/460	119/18903	0.000661051	0.0196954	0.0174319	11119/10666/29126/3113/3717/26191/7098/7099/51284/51311	10
GO:0032649	regulation of interferon-gamma production	10/460	119/18903	0.000661051	0.0196954	0.0174319	11119/10666/29126/3113/3717/26191/7098/7099/51284/51311	10
GO:2000116	regulation of cysteine-type endopeptidase activity	15/460	235/18903	0.000671256	0.0198535	0.0175718	330/834/843/841/831/8837/1654/355/96459/3428/3717/58484/5978/6197/8743	15
GO:0002700	regulation of production of molecular mediator of immune response	13/460	187/18903	0.000686578	0.0199675	0.0176727	10666/163486/3133/6885/4282/5027/26191/5788/55183/388325/7098/7099/51284	13
GO:0009612	response to mechanical stimulus	14/460	211/18903	0.000688173	0.0199675	0.0176727	632/834/841/2021/355/10746/4790/5027/5028/7098/7099/51284/51311/8797	14
GO:0002683	negative regulation of immune system process	23/460	449/18903	0.000689895	0.0199675	0.0176727	131450/29126/941/8832/1997/10875/2874/3111/3133/3428/3559/3575/83737/4282/4332/3071/26191/5788/5795/54542/25939/7098/7099	23
GO:0002367	cytokine production involved in immune response	10/460	120/18903	0.000705828	0.0202838	0.0179526	10666/163486/3133/6885/4282/5027/388325/7098/7099/51284	10
GO:1902914	regulation of protein polyubiquitination	5/460	30/18903	0.000719719	0.0205373	0.018177	1654/11337/2874/26191/54765	5
GO:0062208	positive regulation of pattern recognition receptor signaling pathway	6/460	45/18903	0.000732416	0.0207535	0.0183684	1654/55601/26191/7096/7098/7099	6
GO:2001056	positive regulation of cysteine-type endopeptidase activity	11/460	143/18903	0.000761917	0.0214395	0.0189755	834/843/841/8837/1654/355/3428/3717/58484/5978/8743	11
GO:2001022	positive regulation of response to DNA damage stimulus	12/460	166/18903	0.000775357	0.0216672	0.0191771	10097/1956/2021/2140/84717/55183/165918/51548/161742/54929/6944/55135	12
GO:0071318	cellular response to ATP	4/460	18/18903	0.000807596	0.0222611	0.0197027	5027/5028/64805/6872	4
GO:2000641	regulation of early endosome to late endosome transport	4/460	18/18903	0.000807596	0.0222611	0.0197027	23317/5604/5605/29934	4
GO:0032481	positive regulation of type I interferon production	7/460	63/18903	0.000824256	0.0224416	0.0198625	1654/64135/26191/7098/7099/51284/51311	7
GO:0070266	necroptotic process	6/460	46/18903	0.000825223	0.0224416	0.0198625	330/841/8837/1540/355/7098	6
GO:0002507	tolerance induction	5/460	31/18903	0.000841155	0.0227224	0.020111	1233/29126/3133/3559/83737	5
GO:0051251	positive regulation of lymphocyte activation	21/460	400/18903	0.000854501	0.0229301	0.0202948	29126/51293/941/3109/3111/3113/3118/3133/3559/3572/3575/3717/4282/3071/4773/26191/5788/55183/6666/7099/10673	21
GO:0002703	regulation of leukocyte mediated immunity	15/460	241/18903	0.000868759	0.0231593	0.0204976	10666/8832/163486/3133/3575/3684/6885/3071/5027/5724/5788/55183/388325/7098/7099	15
GO:0032677	regulation of interleukin-8 production	9/460	103/18903	0.00092055	0.024349	0.0215507	26191/5788/7096/7098/7099/10333/51284/51311/51157	9
GO:0031507	heterochromatin formation	8/460	83/18903	0.000925407	0.024349	0.0215507	55729/53615/55196/55183/90378/51548/8467/144108	8
GO:0043280	positive regulation of cysteine-type endopeptidase activity involved in apoptotic process	10/460	125/18903	0.000968871	0.0251414	0.022252	834/843/841/8837/1654/355/3717/58484/5978/8743	10
GO:0035456	response to interferon-beta	5/460	32/18903	0.00097722	0.0251414	0.022252	997/3428/3455/4332/7098	5
GO:0140718	facultative heterochromatin formation	5/460	32/18903	0.00097722	0.0251414	0.022252	55729/53615/55196/90378/8467	5
GO:0032637	interleukin-8 production	9/460	104/18903	0.000986547	0.0251414	0.022252	26191/5788/7096/7098/7099/10333/51284/51311/51157	9
GO:0042100	B cell proliferation	9/460	104/18903	0.000986547	0.0251414	0.022252	51293/3575/4282/4332/3071/4773/5788/7099/10673	9
GO:2001185	regulation of CD8-positive, alpha-beta T cell activation	4/460	19/18903	0.00100343	0.0254119	0.0224914	29126/3133/3071/26191	4
GO:0046467	membrane lipid biosynthetic process	11/460	149/18903	0.00106922	0.0269098	0.0238172	55331/253782/8818/8733/201562/5027/10400/142891/166929/7357/7368	11
GO:0071222	cellular response to lipopolysaccharide	14/460	222/18903	0.00112662	0.0281795	0.0249409	19/834/29126/941/3717/4282/4360/4790/4795/8106/5724/26191/388325/7099	14
GO:0019884	antigen processing and presentation of exogenous antigen	6/460	49/18903	0.00115872	0.0287001	0.0254017	3109/3111/3113/3118/3133/4012	6
GO:0045739	positive regulation of DNA repair	10/460	128/18903	0.00116197	0.0287001	0.0254017	10097/1956/2140/84717/55183/165918/51548/54929/6944/55135	10
GO:0043410	positive regulation of MAPK cascade	24/460	496/18903	0.00116869	0.0287001	0.0254017	8837/1956/2081/8826/3717/5604/5605/6885/4282/7936/4853/5027/5028/5294/26191/5788/5795/388325/57551/51347/7098/7099/10333/113277	24
GO:0097191	extrinsic apoptotic signaling pathway	14/460	224/18903	0.00122734	0.0294997	0.0261094	841/8837/1540/1654/2140/355/11337/3685/3717/5027/5788/7098/8797/8743	14
GO:0002396	MHC protein complex assembly	4/460	20/18903	0.00123037	0.0294997	0.0261094	3109/3111/3113/3118	4
GO:0002501	peptide antigen assembly with MHC protein complex	4/460	20/18903	0.00123037	0.0294997	0.0261094	3109/3111/3113/3118	4
GO:0098543	detection of other organism	4/460	20/18903	0.00123037	0.0294997	0.0261094	58484/7096/7099/10333	4
GO:0019882	antigen processing and presentation	9/460	108/18903	0.00128998	0.0305666	0.0270536	51752/10875/3109/3111/3113/3118/3133/4012/55016	9
GO:0002495	antigen processing and presentation of peptide antigen via MHC class II	5/460	34/18903	0.00129749	0.0305666	0.0270536	3109/3111/3113/3118/55016	5
GO:0061081	positive regulation of myeloid leukocyte cytokine production involved in immune response	5/460	34/18903	0.00129749	0.0305666	0.0270536	4282/5027/7098/7099/51284	5
GO:0007159	leukocyte cell-cell adhesion	21/460	414/18903	0.00131286	0.0307498	0.0272158	29126/941/10875/3109/3111/3113/3118/3133/3559/3572/3575/83737/3676/3717/3071/5724/26191/5788/54542/6666/10673	21
GO:0050851	antigen receptor-mediated signaling pathway	15/460	252/18903	0.00135948	0.0316588	0.0280203	11119/10384/10666/163486/1997/2533/2874/6885/4332/3071/4773/26191/5788/5795/54542	15
GO:0002237	response to molecule of bacterial origin	19/460	360/18903	0.00139602	0.0323239	0.028609	19/834/841/29126/941/3717/4282/4360/4790/4795/5027/8106/5724/26191/6197/388325/7096/7099/10333	19
GO:0032873	negative regulation of stress-activated MAPK cascade	6/460	51/18903	0.00143259	0.0327958	0.0290267	1540/2874/10114/83737/26191/51347	6
GO:0070303	negative regulation of stress-activated protein kinase signaling cascade	6/460	51/18903	0.00143259	0.0327958	0.0290267	1540/2874/10114/83737/26191/51347	6
GO:0007252	I-kappaB phosphorylation	4/460	21/18903	0.00149091	0.033939	0.0300385	6885/7098/7099/51284	4
GO:0001915	negative regulation of T cell mediated cytotoxicity	3/460	10/18903	0.00151237	0.0340452	0.0301325	3575/3071/5788	3
GO:0060368	regulation of Fc receptor mediated stimulatory signaling pathway	3/460	10/18903	0.00151237	0.0340452	0.0301325	10666/5788/5795	3
GO:0030098	lymphocyte differentiation	21/460	419/18903	0.00152111	0.0340527	0.0301391	1386/538/941/55619/1794/10875/96459/2874/3111/10320/3559/3575/3676/3071/4853/26191/5788/5795/54542/6666/10673	21
GO:0000018	regulation of DNA recombination	10/460	133/18903	0.00155288	0.034573	0.0305996	10097/84717/3575/80311/5788/10111/55183/51548/6944/55135	10
GO:0030148	sphingolipid biosynthetic process	9/460	111/18903	0.00156362	0.0346218	0.0306428	55331/253782/201562/5027/10400/142891/166929/7357/7368	9
GO:0051452	intracellular pH reduction	6/460	52/18903	0.00158675	0.034856	0.0308501	10159/1182/1657/23312/440400/84679	6
GO:0043281	regulation of cysteine-type endopeptidase activity involved in apoptotic process	13/460	205/18903	0.0015914	0.034856	0.0308501	330/834/843/841/8837/1654/355/96459/3717/58484/5978/6197/8743	13
GO:0070828	heterochromatin organization	8/460	91/18903	0.00168508	0.0366032	0.0323965	55729/53615/55196/55183/90378/51548/8467/144108	8
GO:0002504	antigen processing and presentation of peptide or polysaccharide antigen via MHC class II	5/460	36/18903	0.00168924	0.0366032	0.0323965	3109/3111/3113/3118/55016	5
GO:0002285	lymphocyte activation involved in immune response	13/460	207/18903	0.00173523	0.0373996	0.0331014	538/941/55619/10875/3109/3936/3071/4853/5788/54542/55183/165918/7099	13
GO:0097300	programmed necrotic cell death	6/460	53/18903	0.00175321	0.0375873	0.0332675	330/841/8837/1540/355/7098	6
GO:1903209	positive regulation of oxidative stress-induced cell death	4/460	22/18903	0.00178753	0.0379013	0.0335454	2021/5978/7099/10333	4
GO:1903428	positive regulation of reactive oxygen species biosynthetic process	4/460	22/18903	0.00178753	0.0379013	0.0335454	1182/7099/10333/7755	4
GO:0044000	movement in host	12/460	183/18903	0.00179592	0.0379013	0.0335454	682/941/4261/1956/83737/3685/4360/440400/79581/9830/10346/53840	12
GO:0097581	lamellipodium organization	8/460	92/18903	0.0018072	0.0379418	0.0335813	10097/9459/538/23603/23191/64805/6643/221178	8
GO:0010569	regulation of double-strand break repair via homologous recombination	7/460	72/18903	0.00182047	0.0380234	0.0336535	10097/84717/80311/55183/51548/6944/55135	7
GO:0045814	negative regulation of gene expression, epigenetic	8/460	93/18903	0.0019362	0.0402333	0.0356094	55729/53615/55196/55183/90378/51548/8467/144108	8
GO:0006686	sphingomyelin biosynthetic process	3/460	11/18903	0.00204212	0.0422176	0.0373657	10400/142891/166929	3
GO:0071359	cellular response to dsRNA	4/460	23/18903	0.00212269	0.0436605	0.0386428	64135/4790/5027/7098	4
GO:0002381	immunoglobulin production involved in immunoglobulin-mediated immune response	7/460	74/18903	0.00213363	0.043664	0.0386458	3109/3111/3113/3118/5788/55183/165918	7
GO:0040029	epigenetic regulation of gene expression	11/460	163/18903	0.0021953	0.0444768	0.0393653	55729/3428/8850/53615/55196/55183/90378/51548/8467/144108/6944	11
GO:0140053	mitochondrial gene expression	11/460	163/18903	0.0021953	0.0444768	0.0393653	90480/84769/51069/128308/55168/54460/64949/4701/285367/7284/84300	11
GO:0002833	positive regulation of response to biotic stimulus	12/460	188/18903	0.00224964	0.045351	0.040139	10666/29126/55601/3133/3428/6885/4282/4332/58484/388325/7099/51311	12
GO:0002705	positive regulation of leukocyte mediated immunity	10/460	140/18903	0.00227297	0.0455944	0.0403544	10666/163486/3133/3684/6885/5027/5724/5788/55183/388325	10
GO:0050863	regulation of T cell activation	19/460	376/18903	0.00228543	0.0456185	0.0403757	29126/941/10875/3109/3111/3113/3118/3133/3559/3572/3575/83737/3717/3071/26191/5788/54542/6666/10673	19
GO:0030522	intracellular receptor signaling pathway	15/460	266/18903	0.00230258	0.0457355	0.0404793	55252/330/1540/55601/84498/2874/64135/83737/3717/9113/6885/2063/5165/26191/7099	15
GO:0007032	endosome organization	8/460	96/18903	0.00236718	0.0467893	0.041412	10159/1182/23603/23317/8411/93343/440400/23325	8
GO:0046328	regulation of JNK cascade	10/460	141/18903	0.00239476	0.0471047	0.0416911	1540/1956/2874/10114/83737/26191/57551/51347/7098/7099	10
GO:0042113	B cell activation	18/460	350/18903	0.00244365	0.0477603	0.0422714	841/51293/55619/96459/2874/3575/3676/4282/4332/3071/4773/4853/5788/5795/55183/165918/7099/10673	18
GO:0006346	DNA methylation-dependent heterochromatin formation	4/460	24/18903	0.00249881	0.0477603	0.0422714	55729/53615/55196/90378	4
GO:0035357	peroxisome proliferator activated receptor signaling pathway	4/460	24/18903	0.00249881	0.0477603	0.0422714	55252/84498/2874/5165	4
GO:0035458	cellular response to interferon-beta	4/460	24/18903	0.00249881	0.0477603	0.0422714	997/3428/4332/7098	4
GO:0036120	cellular response to platelet-derived growth factor stimulus	4/460	24/18903	0.00249881	0.0477603	0.0422714	538/8826/94056/7099	4
GO:0060907	positive regulation of macrophage cytokine production	4/460	24/18903	0.00249881	0.0477603	0.0422714	5027/7098/7099/51284	4
GO:0044089	positive regulation of cellular component biogenesis	23/460	498/18903	0.00265473	0.0494737	0.0437878	19/10097/55729/538/997/153241/246175/23191/1654/342184/96459/57600/9908/54552/3936/3987/3071/5027/64805/5795/55196/7099/10333	23
GO:0032490	detection of molecule of bacterial origin	3/460	12/18903	0.00267392	0.0494737	0.0437878	7096/7099/10333	3
GO:0032817	regulation of natural killer cell proliferation	3/460	12/18903	0.00267392	0.0494737	0.0437878	3133/3717/26191	3
GO:0061635	regulation of protein complex stability	3/460	12/18903	0.00267392	0.0494737	0.0437878	3312/56926/60684	3
GO:0061795	Golgi lumen acidification	3/460	12/18903	0.00267392	0.0494737	0.0437878	10159/440400/84679	3
GO:1900227	positive regulation of NLRP3 inflammasome complex assembly	3/460	12/18903	0.00267392	0.0494737	0.0437878	1654/7099/10333	3
GO:1903800	positive regulation of miRNA maturation	3/460	12/18903	0.00267392	0.0494737	0.0437878	1956/5604/5605	3
