# Supplementary material for: Chromosome X Open Reading Frame 38 (CXorf38) Is a Tumor Suppressor and Potential Prognostic Biomarker in Lung Adenocarcinoma: The First Characterization
Source: Proteomes. 2025 Jun 3;13(2):22. doi: 10.3390/proteomes13020022 (PMC12196990; doi:10.3390/proteomes13020022)
Supplement: Supplementary file 1 [file proteomes-13-00022-s001.zip › proteomes-3548301-supplementary/Table S2.xlsx]

## Sheet: GO_CC
ID	Description	GeneRatio	BgRatio	pvalue	p.adjust	qvalue	geneID	Count
GO:0001726	ruffle	17/476	178/19869	1.41698e-06	0.00068582	0.000583201	23527/1182/23603/23191/1729/1956/8826/3685/3936/51474/4534/4644/5795/5921/388325/221178/7099	17
GO:0031252	cell leading edge	25/476	421/19869	3.23673e-05	0.0067354	0.00572758	23527/10097/9459/10159/538/1182/23603/23191/1654/1729/1956/8826/10788/3685/11133/3936/51474/4534/4644/5795/5921/388325/6643/221178/7099	25
GO:0030176	integral component of endoplasmic reticulum membrane	14/476	164/19869	4.23209e-05	0.0067354	0.00572758	55331/8818/2081/23344/23770/8733/201562/3113/3118/3133/84236/142891/166929/9524	14
GO:0009897	external side of plasma membrane	26/476	462/19869	5.56645e-05	0.0067354	0.00572758	19/10159/11119/10384/1233/1237/9034/131450/10666/29126/941/8832/1182/355/3133/3559/3572/3575/3676/3684/3685/4065/5027/5788/7099/51311	26
GO:0031227	intrinsic component of endoplasmic reticulum membrane	14/476	172/19869	7.12196e-05	0.00689406	0.0058625	55331/8818/2081/23344/23770/8733/201562/3113/3118/3133/84236/142891/166929/9524	14
GO:0035861	site of double-strand break	9/476	77/19869	9.17675e-05	0.00713433	0.00606681	10097/1386/10111/55183/165918/25939/51548/8467/55135	9
GO:0045121	membrane raft	20/476	326/19869	0.000127124	0.00713433	0.00606681	19/538/330/682/841/10666/8837/23603/1956/355/3572/3684/3717/5576/5788/29098/161742/7096/10333/8797	20
GO:0098857	membrane microdomain	20/476	327/19869	0.000132466	0.00713433	0.00606681	19/538/330/682/841/10666/8837/23603/1956/355/3572/3684/3717/5576/5788/29098/161742/7096/10333/8797	20
GO:0045335	phagocytic vesicle	12/476	139/19869	0.000132663	0.00713433	0.00606681	19/538/1182/1536/3133/3685/9367/388325/7096/10333/51284/9830	12
GO:0090734	site of DNA damage	10/476	106/19869	0.000231649	0.0103651	0.00881418	10097/1386/51426/10111/55183/165918/25939/51548/8467/55135	10
GO:0005925	focal adhesion	23/476	422/19869	0.000235571	0.0103651	0.00881418	10097/102/682/8573/23603/23191/1956/10672/3312/8826/3676/3685/3716/3717/3936/51474/3987/5604/5605/5576/5788/7089/10673	23
GO:0042611	MHC protein complex	5/476	25/19869	0.000276138	0.0111376	0.00947104	3109/3111/3113/3118/3133	5
GO:0030055	cell-substrate junction	23/476	432/19869	0.000328628	0.0122351	0.0104043	10097/102/682/8573/23603/23191/1956/10672/3312/8826/3676/3685/3716/3717/3936/51474/3987/5604/5605/5576/5788/7089/10673	23
GO:0005769	early endosome	22/476	414/19869	0.000451515	0.0146967	0.0124976	538/29126/1182/23317/8411/1956/3133/11234/83737/4012/5604/5605/55016/4644/153020/219285/29934/6643/124460/7098/7099/23325	22
GO:0005721	pericentric heterochromatin	5/476	28/19869	0.000481456	0.0146967	0.0124976	546/1060/10320/51548/8467	5
GO:0031901	early endosome membrane	13/476	183/19869	0.000485841	0.0146967	0.0124976	538/29126/1182/23317/8411/1956/3133/83737/55016/29934/6643/124460/23325	13
GO:0000792	heterochromatin	8/476	78/19869	0.000552656	0.0157344	0.0133801	546/1060/10320/53615/6015/51548/8467/7317	8
GO:0042613	MHC class II protein complex	4/476	17/19869	0.000604094	0.0162434	0.0138129	3109/3111/3113/3118	4
GO:0005774	vacuolar membrane	23/476	461/19869	0.000803989	0.0204806	0.017416	10159/1182/23317/96459/57600/11337/3109/3111/3113/3118/3312/11133/4012/84061/55016/64747/440400/7782/7098/51284/51311/7317/23001	23
GO:0005765	lysosomal membrane	21/476	418/19869	0.00122721	0.0278823	0.0237103	10159/1182/23317/96459/57600/3109/3111/3113/3118/3312/11133/4012/84061/55016/64747/440400/7782/7098/51284/51311/7317	21
GO:0098852	lytic vacuole membrane	21/476	418/19869	0.00122721	0.0278823	0.0237103	10159/1182/23317/96459/57600/3109/3111/3113/3118/3312/11133/4012/84061/55016/64747/440400/7782/7098/51284/51311/7317	21
GO:0000313	organellar ribosome	8/476	89/19869	0.00132499	0.0278823	0.0237103	90480/84769/51069/128308/55168/54460/64949/4701	8
GO:0005761	mitochondrial ribosome	8/476	89/19869	0.00132499	0.0278823	0.0237103	90480/84769/51069/128308/55168/54460/64949/4701	8
GO:0097197	tetraspanin-enriched microdomain	3/476	10/19869	0.00144616	0.0291642	0.0248004	102/25939/388325	3
GO:0030667	secretory granule membrane	17/476	313/19869	0.00154215	0.0298561	0.0253887	102/10159/682/1536/1729/23317/8826/10788/3684/3685/10184/84061/158747/3071/5724/5788/5795	17
GO:0042581	specific granule	11/476	160/19869	0.00168191	0.0310619	0.0264141	102/1182/1536/23191/1794/2444/3684/3685/158747/4790/5795	11
GO:0101002	ficolin-1-rich granule	12/476	185/19869	0.00173279	0.0310619	0.0264141	10097/10159/1460/1654/1729/10875/3312/10075/4282/4332/3071/5049	12
GO:0032587	ruffle membrane	8/476	97/19869	0.00229781	0.0397193	0.0337761	1182/23603/1729/1956/3685/3936/5795/221178	8
GO:0030904	retromer complex	3/476	12/19869	0.00255828	0.0426968	0.036308	55667/29934/6643	3
GO:1904813	ficolin-1-rich granule lumen	9/476	124/19869	0.00301191	0.0485922	0.0413213	10097/1460/1654/10875/3312/10075/4282/4332/5049	9
