# Supplementary material for: Chromosome X Open Reading Frame 38 (CXorf38) Is a Tumor Suppressor and Potential Prognostic Biomarker in Lung Adenocarcinoma: The First Characterization
Source: Proteomes. 2025 Jun 3;13(2):22. doi: 10.3390/proteomes13020022 (PMC12196990; doi:10.3390/proteomes13020022)
Supplement: Supplementary file 1 [file proteomes-13-00022-s001.zip › proteomes-3548301-supplementary/Table S3.xlsx]

## Sheet: GO_MF
ID	Description	GeneRatio	BgRatio	pvalue	p.adjust	qvalue	geneID	Count
GO:0051020	GTPase binding	21/464	303/18432	2.99837e-05	0.020089	0.0178639	19/538/56990/1121/23603/23191/81553/163486/1729/23312/1794/9648/8826/10788/3936/4644/29098/51735/5921/64121/8859	21
GO:0097199	cysteine-type endopeptidase activity involved in apoptotic signaling pathway	4/464	10/18432	7.38002e-05	0.0247231	0.0219847	834/843/841/8837	4
GO:0019887	protein kinase regulator activity	16/464	218/18432	0.000135457	0.0249715	0.0222056	10983/904/1460/1654/1956/25998/8826/8850/5604/5605/55233/3071/5576/161742/57551/51347	16
GO:0140658	ATP-dependent chromatin remodeler activity	6/464	33/18432	0.000153172	0.0249715	0.0222056	546/1105/80205/375748/257218/8467	6
GO:0031267	small GTPase binding	18/464	272/18432	0.000195324	0.0249715	0.0222056	19/538/56990/1121/23603/23191/81553/163486/1729/23312/1794/9648/8826/10788/4644/29098/51735/8859	18
GO:0030695	GTPase regulator activity	26/464	488/18432	0.000288887	0.0249715	0.0222056	23527/116984/50650/9459/1121/163486/163259/10260/55667/55619/1794/96459/10672/2874/8826/10788/3071/64805/29098/51735/5921/5922/153020/64407/6102/221178	26
GO:0060589	nucleoside-triphosphatase regulator activity	26/464	488/18432	0.000288887	0.0249715	0.0222056	23527/116984/50650/9459/1121/163486/163259/10260/55667/55619/1794/96459/10672/2874/8826/10788/3071/64805/29098/51735/5921/5922/153020/64407/6102/221178	26
GO:0019787	ubiquitin-like protein transferase activity	25/464	465/18432	0.000328869	0.0249715	0.0222056	330/997/8916/10075/26145/83737/26046/55016/8554/54542/6015/54778/165918/727800/57674/89970/81858/257218/6872/9830/10346/53840/54765/7323/80829	25
GO:0004842	ubiquitin-protein transferase activity	24/464	441/18432	0.000361412	0.0249715	0.0222056	330/997/8916/10075/26145/83737/26046/55016/54542/6015/54778/165918/727800/57674/89970/81858/257218/6872/9830/10346/53840/54765/7323/80829	24
GO:0140375	immune receptor activity	12/464	148/18432	0.000372709	0.0249715	0.0222056	1233/1237/9034/131450/2359/3111/3113/3118/3455/3559/3572/3575	12
GO:0097153	cysteine-type endopeptidase activity involved in apoptotic process	4/464	15/18432	0.000433968	0.0264326	0.0235049	834/843/841/8837	4
GO:0023026	MHC class II protein complex binding	5/464	27/18432	0.000505151	0.0271666	0.0241576	3109/3111/3113/3118/3312	5
GO:0019207	kinase regulator activity	16/464	246/18432	0.000527113	0.0271666	0.0241576	10983/904/1460/1654/1956/25998/8826/8850/5604/5605/55233/3071/5576/161742/57551/51347	16
GO:0005085	guanyl-nucleotide exchange factor activity	15/464	224/18432	0.000577111	0.0276189	0.0245598	50650/9459/163486/163259/10260/55667/55619/1794/96459/10672/64805/29098/51735/153020/221178	15
GO:0061659	ubiquitin-like protein ligase activity	19/464	334/18432	0.000859787	0.0384038	0.0341501	330/8916/10075/26145/83737/26046/55016/8554/54542/6015/54778/727800/57674/257218/9830/10346/53840/54765/7323	19
